# Supplementary material for: Combined Effects of Withaferin A and Sodium Butyrate on NF-κB Signaling and Epigenetic Regulation in Breast Cancer Cells
Source: Nutrients. 2026 Mar 23;18(6):1015. doi: 10.3390/nu18061015 (PMC13029483; doi:10.3390/nu18061015)
Supplement: Supplementary file 1 [file nutrients-18-01015-s001.zip]

Archive with 3 entries (3 files):
- Table S1.pdf
- Table S2.pdf
- Supplementary Information_CI Values.pdf
